# Supplementary material for: Behavioral Balance in Tryptophan Turmoil: Regional Metabolic Rewiring in Kynurenine Aminotransferase II Knockout Mice
Source: Cells. 2025 Oct 31;14(21):1711. doi: 10.3390/cells14211711 (PMC12607557; doi:10.3390/cells14211711)
Supplement: Supplementary file 1 [file cells-14-01711-s001.zip]

Archive with 1 entries (1 files):
- cells-3908036-supplementary.pdf
